# Supplementary material for: Discovering endometriosis biomarkers with multiplex cytokine arrays
Source: Clin Proteomics. 2019 Jul 11;16:28. doi: 10.1186/s12014-019-9248-y (PMC6621950; doi:10.1186/s12014-019-9248-y)
Supplement: Supplementary file 1 — Additional file 1. Supplemental Table S1. [file 12014_2019_9248_MOESM1_ESM.xlsx]

## Sheet: Sheet1
Table S1. List of proteins analyzed with the multiplex antibody arrays
Array	Name	Accession#	Gene ID	Gene Symbol	Description
QAH-INF-3	BLC	O43927	10563	CXCL13	C-X-C motif chemokine 13 (Angie) (B cell-attracting chemokine 1) (BCA-1) (B lymphocyte chemoattractant) (CXC chemokine BLC) (Small-inducible cytokine B13)
QAH-INF-3	Eotaxin	P51671	6356	CCL11	Eotaxin (C-C motif chemokine 11) (Eosinophil chemotactic protein) (Small-inducible cytokine A11)
QAH-INF-3	Eotaxin-2	O00175	6369	CCL24	C-C motif chemokine 24 (CK-beta-6) (Eosinophil chemotactic protein 2) (Eotaxin-2) (Myeloid progenitor inhibitory factor 2) (MPIF-2) (Small-inducible cytokine A24)
QAH-INF-3	G-CSF	P09919	1440	CSF3	Granulocyte colony-stimulating factor (G-CSF) (Pluripoietin) (Filgrastim) (Lenograstim)
QAH-INF-3	GM-CSF	P04141	1437	CSF2	Granulocyte-macrophage colony-stimulating factor (GM-CSF) (Colony-stimulating factor) (CSF) (Molgramostin) (Sargramostim)
QAH-INF-3	I-309	P22362	6346	CCL1	C-C motif chemokine 1 (Small-inducible cytokine A1) (T lymphocyte-secreted protein I-309)
QAH-INF-3	ICAM-1	P05362	3383	ICAM1	Intercellular adhesion molecule 1 (ICAM-1) (Major group rhinovirus receptor) (CD antigen CD54)
QAH-INF-3	IFNg	P01579	3458	IFNG	Interferon gamma (IFN-gamma) (Immune interferon)
QAH-INF-3	IL-10	P22301	3586	IL10	Interleukin-10 (IL-10) (Cytokine synthesis inhibitory factor) (CSIF)
QAH-INF-3	IL-11	P20809	3589	IL11	Interleukin-11 (IL-11) (Adipogenesis inhibitory factor) (AGIF) (Oprelvekin)
QAH-INF-3	IL-12p40	P29460	3593	IL12B	Interleukin-12 subunit beta (IL-12B) (Cytotoxic lymphocyte maturation factor 40 kDa subunit) (CLMF p40) (IL-12 subunit p40) (NK cell stimulatory factor chain 2) (NKSF2)
QAH-INF-3	IL-12p70	P29460/P29459	3593;3592	IL12A	Interleukin-12 subunit alpha (IL-12A) (Cytotoxic lymphocyte maturation factor 35 kDa subunit) (CLMF p35) (IL-12 subunit p35) (NK cell stimulatory factor chain 1) (NKSF1); Interleukin-12 subunit beta (IL-12B) (Cytotoxic lymphocyte maturation factor 40 kDa subunit) (CLMF p40) (IL-12 subunit p40) (NK cell stimulatory factor chain 2) (NKSF2)
QAH-INF-3	IL-13	P35225	3596	IL13	Interleukin-13 (IL-13)
QAH-INF-3	IL-15	P40933	3600	IL15	Interleukin-15 (IL-15)
QAH-INF-3	IL-16	Q14005	3603	IL16	Pro-interleukin-16 [Cleaved into: Interleukin-16 (IL-16) (Lymphocyte chemoattractant factor) (LCF)]
QAH-INF-3	IL-17	Q16552	3605	IL17A	Interleukin-17A (IL-17) (IL-17A) (Cytotoxic T-lymphocyte-associated antigen 8) (CTLA-8)
QAH-INF-3	IL-1a	P01583	3552	IL1A	Interleukin-1 alpha (IL-1 alpha) (Hematopoietin-1)
QAH-INF-3	IL-1b	P01584	3553	IL1B	Interleukin-1 beta (IL-1 beta) (Catabolin)
QAH-INF-3	IL-1ra	P18510	3557	IL1RN	Interleukin-1 receptor antagonist protein (IL-1RN) (IL-1ra) (IRAP) (ICIL-1RA) (IL1 inhibitor) (Anakinra)
QAH-INF-3	IL-2	P60568	3558	IL2	Interleukin-2 (IL-2) (T-cell growth factor) (TCGF) (Aldesleukin)
QAH-INF-3	IL-4	P05112	3565	IL4	Interleukin-4 (IL-4) (B-cell stimulatory factor 1) (BSF-1) (Binetrakin) (Lymphocyte stimulatory factor 1) (Pitrakinra)
QAH-INF-3	IL-5	P05113	3567	IL5	Interleukin-5 (IL-5) (B-cell differentiation factor I) (Eosinophil differentiation factor) (T-cell replacing factor) (TRF)
QAH-INF-3	IL-6	P05231	3569	IL6	Interleukin-6 (IL-6) (B-cell stimulatory factor 2) (BSF-2) (CTL differentiation factor) (CDF) (Hybridoma growth factor) (Interferon beta-2) (IFN-beta-2)
QAH-INF-3	IL-6R	P08887	3570	IL6R	Interleukin-6 receptor subunit alpha (IL-6 receptor subunit alpha) (IL-6R subunit alpha) (IL-6R-alpha) (IL-6RA) (IL-6R 1) (Membrane glycoprotein 80) (gp80) (CD antigen CD126)
QAH-INF-3	IL-7	P13232	3574	IL7	Interleukin-7 (IL-7)
QAH-INF-3	IL-8	P10145	3576	CXCL8	Interleukin-8 (IL-8) (C-X-C motif chemokine 8) (Chemokine (C-X-C motif) ligand 8) (Emoctakin) (Granulocyte chemotactic protein 1) (GCP-1) (Monocyte-derived neutrophil chemotactic factor) (MDNCF) (Monocyte-derived neutrophil-activating peptide) (MONAP) (Neutrophil-activating protein 1) (NAP-1) (Protein 3-10C) (T-cell chemotactic factor) [Cleaved into: MDNCF-a (GCP/IL-8 protein IV) (IL8/NAP1 form I…
QAH-INF-3	MCP-1	P13500	6347	CCL2	C-C motif chemokine 2 (HC11) (Monocyte chemoattractant protein 1) (Monocyte chemotactic and activating factor) (MCAF) (Monocyte chemotactic protein 1) (MCP-1) (Monocyte secretory protein JE) (Small-inducible cytokine A2)
QAH-INF-3	MCSF	P09603	1435	CSF1	Macrophage colony-stimulating factor 1 (CSF-1) (M-CSF) (MCSF) (Lanimostim) [Cleaved into: Processed macrophage colony-stimulating factor 1]
QAH-INF-3	MIG	Q07325	4283	CXCL9	C-X-C motif chemokine 9 (Gamma-interferon-induced monokine) (Monokine induced by interferon-gamma) (HuMIG) (MIG) (Small-inducible cytokine B9)
QAH-INF-3	MIP-1a	P10147	6348	CCL3	C-C motif chemokine 3 (G0/G1 switch regulatory protein 19-1) (Macrophage inflammatory protein 1-alpha) (MIP-1-alpha) (PAT 464.1) (SIS-beta) (Small-inducible cytokine A3) (Tonsillar lymphocyte LD78 alpha protein) [Cleaved into: MIP-1-alpha(4-69) (LD78-alpha(4-69))]
QAH-INF-3	MIP-1b	P13236	388372;6351	CCL4	C-C motif chemokine 4 (G-26 T-lymphocyte-secreted protein) (HC21) (Lymphocyte activation gene 1 protein) (LAG-1) (MIP-1-beta(1-69)) (Macrophage inflammatory protein 1-beta) (MIP-1-beta) (PAT 744) (Protein H400) (SIS-gamma) (Small-inducible cytokine A4) (T-cell activation protein 2) (ACT-2) [Cleaved into: MIP-1-beta(3-69)]
QAH-INF-3	MIP-1d	Q16663	6359	CCL15	C-C motif chemokine 15 (Chemokine CC-2) (HCC-2) (Leukotactin-1) (LKN-1) (MIP-1 delta) (Macrophage inflammatory protein 5) (MIP-5) (Mrp-2b) (NCC-3) (Small-inducible cytokine A15) [Cleaved into: CCL15(22-92); CCL15(25-92); CCL15(29-92)]
QAH-INF-3	PDGF-BB	P01127	5155	PDGFB	Platelet-derived growth factor subunit B (PDGF subunit B) (PDGF-2) (Platelet-derived growth factor B chain) (Platelet-derived growth factor beta polypeptide) (Proto-oncogene c-Sis) (Becaplermin)
QAH-INF-3	RANTES	P13501	6352	CCL5	C-C motif chemokine 5 (EoCP) (Eosinophil chemotactic cytokine) (SIS-delta) (Small-inducible cytokine A5) (T cell-specific protein P228) (TCP228) (T-cell-specific protein RANTES) [Cleaved into: RANTES(3-68); RANTES(4-68)]
QAH-INF-3	TIMP-1	P01033	7076	TIMP1	Metalloproteinase inhibitor 1 (Erythroid-potentiating activity) (EPA) (Fibroblast collagenase inhibitor) (Collagenase inhibitor) (Tissue inhibitor of metalloproteinases 1) (TIMP-1)
QAH-INF-3	TIMP-2	P16035	7077	TIMP2	Metalloproteinase inhibitor 2 (CSC-21K) (Tissue inhibitor of metalloproteinases 2) (TIMP-2)
QAH-INF-3	TNF RI	P19438	7132	TNFRSF1A	Tumor necrosis factor receptor superfamily member 1A (Tumor necrosis factor receptor 1) (TNF-R1) (Tumor necrosis factor receptor type I) (TNF-RI) (TNFR-I) (p55) (p60) (CD antigen CD120a) [Cleaved into: Tumor necrosis factor receptor superfamily member 1A, membrane form; Tumor necrosis factor-binding protein 1 (TBPI)]
QAH-INF-3	TNF RII	P20333	7133	TNFRSF1B	Tumor necrosis factor receptor superfamily member 1B (Tumor necrosis factor receptor 2) (TNF-R2) (Tumor necrosis factor receptor type II) (TNF-RII) (TNFR-II) (p75) (p80 TNF-alpha receptor) (CD antigen CD120b) (Etanercept) [Cleaved into: Tumor necrosis factor receptor superfamily member 1b, membrane form; Tumor necrosis factor-binding protein 2 (TBP-2) (TBPII)]
QAH-INF-3	TNFa	P01375	7124	TNF	Tumor necrosis factor (Cachectin) (TNF-alpha) (Tumor necrosis factor ligand superfamily member 2) (TNF-a) [Cleaved into: Tumor necrosis factor, membrane form (N-terminal fragment) (NTF); Intracellular domain 1 (ICD1); Intracellular domain 2 (ICD2); C-domain 1; C-domain 2; Tumor necrosis factor, soluble form]
QAH-INF-3	TNFb	P01374	4049	LTA	Lymphotoxin-alpha (LT-alpha) (TNF-beta) (Tumor necrosis factor ligand superfamily member 1)
QAH-GF-1	AR	P15514	374	AREG	Amphiregulin (AR) (Colorectum cell-derived growth factor) (CRDGF)
QAH-GF-1	BDNF	P23560	627	BDNF	Brain-derived neurotrophic factor (BDNF) (Abrineurin)
QAH-GF-1	bFGF	P09038	2247	FGF2	Fibroblast growth factor 2 (FGF-2) (Basic fibroblast growth factor) (bFGF) (Heparin-binding growth factor 2) (HBGF-2)
QAH-GF-1	BMP-4	P12644	652	BMP4	Bone morphogenetic protein 4 (BMP-4) (Bone morphogenetic protein 2B) (BMP-2B)
QAH-GF-1	BMP-5	P22003	653	BMP5	Bone morphogenetic protein 5 (BMP-5)
QAH-GF-1	BMP-7	P18075	655	BMP7	Bone morphogenetic protein 7 (BMP-7) (Osteogenic protein 1) (OP-1) (Eptotermin alfa)
QAH-GF-1	b-NGF	P01138	4803	NGF	Beta-nerve growth factor (Beta-NGF)
QAH-GF-1	EGF	P01133	1950	EGF	Pro-epidermal growth factor (EGF) [Cleaved into: Epidermal growth factor (Urogastrone)]
QAH-GF-1	EGF R	P00533	1956	EGFR	Epidermal growth factor receptor (EC 2.7.10.1) (Proto-oncogene c-ErbB-1) (Receptor tyrosine-protein kinase erbB-1)
QAH-GF-1	EG-VEGF	P58294	84432	PROK1	Prokineticin-1 (Endocrine-gland-derived vascular endothelial growth factor) (EG-VEGF) (Mambakine)
QAH-GF-1	FGF-4	P08620	2249	FGF4	Fibroblast growth factor 4 (FGF-4) (Heparin secretory-transforming protein 1) (HST) (HST-1) (HSTF-1) (Heparin-binding growth factor 4) (HBGF-4) (Transforming protein KS3)
QAH-GF-1	FGF-7	P21781	2252	FGF7	Fibroblast growth factor 7 (FGF-7) (Heparin-binding growth factor 7) (HBGF-7) (Keratinocyte growth factor)
QAH-GF-1	GDF-15	Q99988	9518	GDF15	Growth/differentiation factor 15 (GDF-15) (Macrophage inhibitory cytokine 1) (MIC-1) (NSAID-activated gene 1 protein) (NAG-1) (NSAID-regulated gene 1 protein) (NRG-1) (Placental TGF-beta) (Placental bone morphogenetic protein) (Prostate differentiation factor)
QAH-GF-1	GDNF	P39905	2668	GDNF	Glial cell line-derived neurotrophic factor (hGDNF) (Astrocyte-derived trophic factor) (ATF)
QAH-GF-1	GH	P01241	2688	GH1	Somatotropin (Growth hormone) (GH) (GH-N) (Growth hormone 1) (Pituitary growth hormone)
QAH-GF-1	HB-EGF	Q99075	1839	HBEGF	Proheparin-binding EGF-like growth factor [Cleaved into: Heparin-binding EGF-like growth factor (HB-EGF) (HBEGF) (Diphtheria toxin receptor) (DT-R)]
QAH-GF-1	HGF	P14210	3082	HGF	Hepatocyte growth factor (Hepatopoietin-A) (Scatter factor) (SF) [Cleaved into: Hepatocyte growth factor alpha chain; Hepatocyte growth factor beta chain]
QAH-GF-1	IGF-1	P05019	3479	IGF1	Insulin-like growth factor I (IGF-I) (Mechano growth factor) (MGF) (Somatomedin-C)
QAH-GF-1	IGFBP-1	P08833	3484	IGFBP1	Insulin-like growth factor-binding protein 1 (IBP-1) (IGF-binding protein 1) (IGFBP-1) (Placental protein 12) (PP12)
QAH-GF-1	IGFBP-2	P18065	3485	IGFBP2	Insulin-like growth factor-binding protein 2 (IBP-2) (IGF-binding protein 2) (IGFBP-2)
QAH-GF-1	IGFBP-3	P17936	3486	IGFBP3	Insulin-like growth factor-binding protein 3 (IBP-3) (IGF-binding protein 3) (IGFBP-3)
QAH-GF-1	IGFBP-4	P22692	3487	IGFBP4	Insulin-like growth factor-binding protein 4 (IBP-4) (IGF-binding protein 4) (IGFBP-4)
QAH-GF-1	IGFBP-6	P24592	3489	IGFBP6	Insulin-like growth factor-binding protein 6 (IBP-6) (IGF-binding protein 6) (IGFBP-6)
QAH-GF-1	Insulin	P01308	3630	INS	Insulin [Cleaved into: Insulin B chain; Insulin A chain]
QAH-GF-1	MCSF R	P07333	1436	CSF1R	Macrophage colony-stimulating factor 1 receptor (CSF-1 receptor) (CSF-1-R) (CSF-1R) (M-CSF-R) (EC 2.7.10.1) (Proto-oncogene c-Fms) (CD antigen CD115)
QAH-GF-1	NGF R	P08138	4804	NGFR	Tumor necrosis factor receptor superfamily member 16 (Gp80-LNGFR) (Low affinity neurotrophin receptor p75NTR) (Low-affinity nerve growth factor receptor) (NGF receptor) (p75 ICD) (CD antigen CD271)
QAH-GF-1	NT-3	P20783	4908	NTF3	Neurotrophin-3 (NT-3) (HDNF) (Nerve growth factor 2) (NGF-2) (Neurotrophic factor)
QAH-GF-1	NT-4	P34130	4909	NTF4	Neurotrophin-4 (NT-4) (Neurotrophin-5) (NT-5) (Neutrophic factor 4)
QAH-GF-1	OPG	O00300	4982	TNFRSF11B	Tumor necrosis factor receptor superfamily member 11B (Osteoclastogenesis inhibitory factor) (Osteoprotegerin)
QAH-GF-1	PDGF-AA	P04085	5154	PDGFA	Platelet-derived growth factor subunit A (PDGF subunit A) (PDGF-1) (Platelet-derived growth factor A chain) (Platelet-derived growth factor alpha polypeptide)
QAH-GF-1	PIGF	P49763	5228	PGF	Placenta growth factor (PlGF)
QAH-GF-1	SCF	P21583	4254	KITLG	Kit ligand (Mast cell growth factor) (MGF) (Stem cell factor) (SCF) (c-Kit ligand) [Cleaved into: Soluble KIT ligand (sKITLG)]
QAH-GF-1	SCF R	P10721	3815	KIT	Mast/stem cell growth factor receptor Kit (SCFR) (EC 2.7.10.1) (Piebald trait protein) (PBT) (Proto-oncogene c-Kit) (Tyrosine-protein kinase Kit) (p145 c-kit) (v-kit Hardy-Zuckerman 4 feline sarcoma viral oncogene homolog) (CD antigen CD117)
QAH-GF-1	TGFa	P01135	7039	TGFA	Protransforming growth factor alpha [Cleaved into: Transforming growth factor alpha (TGF-alpha) (EGF-like TGF) (ETGF) (TGF type 1)]
QAH-GF-1	TGFb1	P01137	7040	TGFB1	Transforming growth factor beta-1 (TGF-beta-1) [Cleaved into: Latency-associated peptide (LAP)]
QAH-GF-1	TGFb3	P10600	7043	TGFB3	Transforming growth factor beta-3 (TGF-beta-3) [Cleaved into: Latency-associated peptide (LAP)]
QAH-GF-1	VEGF	P15692	7422	VEGFA	Vascular endothelial growth factor A (VEGF-A) (Vascular permeability factor) (VPF)
QAH-GF-1	VEGF R2	P35968	3791	KDR	Vascular endothelial growth factor receptor 2 (VEGFR-2) (EC 2.7.10.1) (Fetal liver kinase 1) (FLK-1) (Kinase insert domain receptor) (KDR) (Protein-tyrosine kinase receptor flk-1) (CD antigen CD309)
QAH-GF-1	VEGF R3	P35916	2324	FLT4	Vascular endothelial growth factor receptor 3 (VEGFR-3) (EC 2.7.10.1) (Fms-like tyrosine kinase 4) (FLT-4) (Tyrosine-protein kinase receptor FLT4)
QAH-GF-1	VEGF-D	O43915	2277	FIGF	Vascular endothelial growth factor D (VEGF-D) (c-Fos-induced growth factor) (FIGF)
QAH-CHE-1	6ckine	O00585	6366	CCL21	C-C motif chemokine 21 (6Ckine) (Beta-chemokine exodus-2) (Secondary lymphoid-tissue chemokine) (SLC) (Small-inducible cytokine A21)
QAH-CHE-1	Axl	P30530	558	AXL	Tyrosine-protein kinase receptor UFO (EC 2.7.10.1) (AXL oncogene)
QAH-CHE-1	BTC	P35070	685	BTC	Probetacellulin [Cleaved into: Betacellulin (BTC)]
QAH-CHE-1	CCL28	Q9NRJ3	56477	CCL28	C-C motif chemokine 28 (Mucosae-associated epithelial chemokine) (MEC) (Protein CCK1) (Small-inducible cytokine A28)
QAH-CHE-1	CTACK	Q9Y4X3	10850	CCL27	C-C motif chemokine 27 (CC chemokine ILC) (Cutaneous T-cell-attracting chemokine) (CTACK) (ESkine) (IL-11 R-alpha-locus chemokine) (Skinkine) (Small-inducible cytokine A27)
QAH-CHE-1	CXCL16	Q9H2A7	58191	CXCL16	C-X-C motif chemokine 16 (Scavenger receptor for phosphatidylserine and oxidized low density lipoprotein) (SR-PSOX) (Small-inducible cytokine B16) (Transmembrane chemokine CXCL16)
QAH-CHE-1	ENA-78	P42830	6374	CXCL5	C-X-C motif chemokine 5 (ENA-78(1-78)) (Epithelial-derived neutrophil-activating protein 78) (Neutrophil-activating peptide ENA-78) (Small-inducible cytokine B5) [Cleaved into: ENA-78(8-78); ENA-78(9-78)]
QAH-CHE-1	Eotaxin-3	Q9Y258	10344	CCL26	C-C motif chemokine 26 (CC chemokine IMAC) (Eotaxin-3) (Macrophage inflammatory protein 4-alpha) (MIP-4-alpha) (Small-inducible cytokine A26) (Thymic stroma chemokine-1) (TSC-1)
QAH-CHE-1	GCP-2	P80162	6372	CXCL6	C-X-C motif chemokine 6 (Chemokine alpha 3) (CKA-3) (Granulocyte chemotactic protein 2) (GCP-2) (Small-inducible cytokine B6) [Cleaved into: Small-inducible cytokine B6, N-processed variant 1; Small-inducible cytokine B6, N-processed variant 2; Small-inducible cytokine B6, N-processed variant 3]
QAH-CHE-1	GRO	P09341/P19875/P19876	2919;2920;2921	CXCL1 | CXCL2 | CXCL3	Growth-regulated alpha protein (C-X-C motif chemokine 1) (GRO-alpha(1-73)) (Melanoma growth stimulatory activity) (MGSA) (Neutrophil-activating protein 3) (NAP-3) [Cleaved into: GRO-alpha(4-73); GRO-alpha(5-73); GRO-alpha(6-73)]; C-X-C motif chemokine 2 (Growth-regulated protein beta) (Gro-beta) (Macrophage inflammatory protein 2-alpha) (MIP2-alpha) [Cleaved into: GRO-beta(5-73) (GRO-beta-T) (Hem…
QAH-CHE-1	HCC-1	Q16627	6358	CCL14	C-C motif chemokine 14 (Chemokine CC-1/CC-3) (HCC-1/HCC-3) (HCC-1(1-74)) (NCC-2) (Small-inducible cytokine A14) [Cleaved into: HCC-1(3-74); HCC-1(4-74); HCC-1(9-74)]
QAH-CHE-1	HCC-4	O15467	6360	CCL16	C-C motif chemokine 16 (Chemokine CC-4) (HCC-4) (Chemokine LEC) (IL-10-inducible chemokine) (LCC-1) (Liver-expressed chemokine) (Lymphocyte and monocyte chemoattractant) (LMC) (Monotactin-1) (MTN-1) (NCC-4) (Small-inducible cytokine A16)
QAH-CHE-1	IL-17F	Q96PD4	112744	IL17F	Interleukin-17F (IL-17F) (Cytokine ML-1)
QAH-CHE-1	IL-18 Bpa	O95998	10068	IL18BP	Interleukin-18-binding protein (IL-18BP) (Tadekinig-alfa)
QAH-CHE-1	IL-28A	Q8IZJ0	282616	IFNL2	Interferon lambda-2 (IFN-lambda-2) (Cytokine Zcyto20) (Interleukin-28A) (IL-28A)
QAH-CHE-1	IL-29	Q8IU54	282618	IFNL1	Interferon lambda-1 (IFN-lambda-1) (Cytokine Zcyto21) (Interleukin-29) (IL-29)
QAH-CHE-1	IL-31	Q6EBC2	386653	IL31	Interleukin-31 (IL-31)
QAH-CHE-1	IL-9	P15248	3578	IL9	Interleukin-9 (IL-9) (Cytokine P40) (T-cell growth factor P40)
QAH-CHE-1	IP-10	P02778	3627	CXCL10	C-X-C motif chemokine 10 (10 kDa interferon gamma-induced protein) (Gamma-IP10) (IP-10) (Small-inducible cytokine B10) [Cleaved into: CXCL10(1-73)]
QAH-CHE-1	I-TAC	O14625	6373	CXCL11	C-X-C motif chemokine 11 (Beta-R1) (H174) (Interferon gamma-inducible protein 9) (IP-9) (Interferon-inducible T-cell alpha chemoattractant) (I-TAC) (Small-inducible cytokine B11)
QAH-CHE-1	LIF	P15018	3976	LIF	Leukemia inhibitory factor (LIF) (Differentiation-stimulating factor) (D factor) (Melanoma-derived LPL inhibitor) (MLPLI) (Emfilermin)
QAH-CHE-1	LIGHT	O43557	8740	TNFSF14	Tumor necrosis factor ligand superfamily member 14 (Herpes virus entry mediator ligand) (HVEM-L) (Herpesvirus entry mediator ligand) (CD antigen CD258) [Cleaved into: Tumor necrosis factor ligand superfamily member 14, membrane form; Tumor necrosis factor ligand superfamily member 14, soluble form]
QAH-CHE-1	Lymphotactin	P47992	6375	XCL1	Lymphotactin (ATAC) (C motif chemokine 1) (Cytokine SCM-1) (Lymphotaxin) (SCM-1-alpha) (Small-inducible cytokine C1) (XC chemokine ligand 1)
QAH-CHE-1	MCP-2	P80075	6355	CCL8	C-C motif chemokine 8 (HC14) (Monocyte chemoattractant protein 2) (Monocyte chemotactic protein 2) (MCP-2) (Small-inducible cytokine A8) [Cleaved into: MCP-2(6-76)]
QAH-CHE-1	MCP-3	P80098	6354	CCL7	C-C motif chemokine 7 (Monocyte chemoattractant protein 3) (Monocyte chemotactic protein 3) (MCP-3) (NC28) (Small-inducible cytokine A7)
QAH-CHE-1	MCP-4	Q99616	6357	CCL13	C-C motif chemokine 13 (CK-beta-10) (Monocyte chemoattractant protein 4) (Monocyte chemotactic protein 4) (MCP-4) (NCC-1) (Small-inducible cytokine A13) [Cleaved into: C-C motif chemokine 13, long chain; C-C motif chemokine 13, medium chain; C-C motif chemokine 13, short chain]
QAH-CHE-1	MDC	O00626	6367	CCL22	C-C motif chemokine 22 (CC chemokine STCP-1) (MDC(1-69)) (Macrophage-derived chemokine) (Small-inducible cytokine A22) (Stimulated T-cell chemotactic protein 1) [Cleaved into: MDC(3-69); MDC(5-69); MDC(7-69)]
QAH-CHE-1	MIF	P14174	4282	MIF	Macrophage migration inhibitory factor (MIF) (EC 5.3.2.1) (Glycosylation-inhibiting factor) (GIF) (L-dopachrome isomerase) (L-dopachrome tautomerase) (EC 5.3.3.12) (Phenylpyruvate tautomerase)
QAH-CHE-1	MIP-3a	P78556	6364	CCL20	C-C motif chemokine 20 (Beta-chemokine exodus-1) (CC chemokine LARC) (Liver and activation-regulated chemokine) (Macrophage inflammatory protein 3 alpha) (MIP-3-alpha) (Small-inducible cytokine A20) [Cleaved into: CCL20(1-67); CCL20(1-64); CCL20(2-70)]
QAH-CHE-1	MIP-3b	Q99731	6363	CCL19	C-C motif chemokine 19 (Beta-chemokine exodus-3) (CK beta-11) (Epstein-Barr virus-induced molecule 1 ligand chemokine) (EBI1 ligand chemokine) (ELC) (Macrophage inflammatory protein 3 beta) (MIP-3-beta) (Small-inducible cytokine A19)
QAH-CHE-1	MPIF-1	P55773	6368	CCL23	Myeloid progenitor inhibitory factor (MPIF-1), also known as CK beta 8 and MIP-3. Alternative splicing of the MPIF-1 gene results in two mRNAs that encode a short (CK beta 8) and a long (CK beta 8-1) isoform of the chemokine. C-C motif chemokine 23 (CK-beta-8) (CKB-8) (Macrophage inflammatory protein 3) (MIP-3) (Myeloid progenitor inhibitory factor 1) (MPIF-1) (Small-inducible cytokine A23) [Clea…
QAH-CHE-1	MSP	P26927	4485	MST1	Hepatocyte growth factor-like protein (Macrophage stimulatory protein) (Macrophage-stimulating protein) (MSP) [Cleaved into: Hepatocyte growth factor-like protein alpha chain; Hepatocyte growth factor-like protein beta chain]
QAH-CHE-1	NAP-2	P02775	5473	PPBP	Platelet basic protein (PBP) (C-X-C motif chemokine 7) (Leukocyte-derived growth factor) (LDGF) (Macrophage-derived growth factor) (MDGF) (Small-inducible cytokine B7) [Cleaved into: Connective tissue-activating peptide III (CTAP-III) (LA-PF4) (Low-affinity platelet factor IV); TC-2; Connective tissue-activating peptide III(1-81) (CTAP-III(1-81)); Beta-thromboglobulin (Beta-TG); Neutrophil-activa…
QAH-CHE-1	OPN	P10451	6696	SPP1	Osteopontin (Bone sialoprotein 1) (Nephropontin) (Secreted phosphoprotein 1) (SPP-1) (Urinary stone protein) (Uropontin)
QAH-CHE-1	PARC	P55774	6362	CCL18	C-C motif chemokine 18 (Alternative macrophage activation-associated CC chemokine 1) (AMAC-1) (CC chemokine PARC) (Dendritic cell chemokine 1) (DC-CK1) (Macrophage inflammatory protein 4) (MIP-4) (Pulmonary and activation-regulated chemokine) (Small-inducible cytokine A18) [Cleaved into: CCL18(1-68); CCL18(3-69); CCL18(4-69)]
QAH-CHE-1	PF4	P02776	5196	PF4	Platelet factor 4 (PF-4) (C-X-C motif chemokine 4) (Iroplact) (Oncostatin-A) [Cleaved into: Platelet factor 4, short form]
QAH-CHE-1	SDF-1a	P48061	6387	CXCL12	Stromal cell-derived factor 1 (SDF-1) (hSDF-1) (C-X-C motif chemokine 12) (Intercrine reduced in hepatomas) (IRH) (hIRH) (Pre-B cell growth-stimulating factor) (PBSF) [Cleaved into: SDF-1-beta(3-72); SDF-1-alpha(3-67)]
QAH-CHE-1	TARC	Q92583	6361	CCL17	C-C motif chemokine 17 (CC chemokine TARC) (Small-inducible cytokine A17) (Thymus and activation-regulated chemokine)
QAH-CHE-1	TECK	O15444	6370	CCL25	C-C motif chemokine 25 (Chemokine TECK) (Small-inducible cytokine A25) (Thymus-expressed chemokine)
QAH-CHE-1	TSLP	Q969D9	85480	TSLP	Thymic stromal lymphopoietin
QAH-REC-1	4-1BB	Q07011	3604	TNFRSF9	Tumor necrosis factor receptor superfamily member 9 (4-1BB ligand receptor) (CDw137) (T-cell antigen 4-1BB homolog) (T-cell antigen ILA) (CD antigen CD137)
QAH-REC-1	ALCAM	Q13740	214	ALCAM	CD166 antigen (Activated leukocyte cell adhesion molecule) (CD antigen CD166)
QAH-REC-1	B7-1	P33681	941	CD80	T-lymphocyte activation antigen CD80 (Activation B7-1 antigen) (BB1) (CTLA-4 counter-receptor B7.1) (B7) (CD antigen CD80)
QAH-REC-1	BCMA	Q02223	608	TNFRSF17	Tumor necrosis factor receptor superfamily member 17 (B-cell maturation protein) (CD antigen CD269)
QAH-REC-1	CD14	P08571	929	CD14	Monocyte differentiation antigen CD14 (Myeloid cell-specific leucine-rich glycoprotein) (CD antigen CD14) [Cleaved into: Monocyte differentiation antigen CD14, urinary form; Monocyte differentiation antigen CD14, membrane-bound form]
QAH-REC-1	CD30	P28908	943	TNFRSF8	Tumor necrosis factor receptor superfamily member 8 (CD30L receptor) (Ki-1 antigen) (Lymphocyte activation antigen CD30) (CD antigen CD30)
QAH-REC-1	CD40L	P29965	959	CD40LG	CD40 ligand (CD40-L) (T-cell antigen Gp39) (TNF-related activation protein) (TRAP) (Tumor necrosis factor ligand superfamily member 5) (CD antigen CD154) [Cleaved into: CD40 ligand, membrane form; CD40 ligand, soluble form]
QAH-REC-1	CEACAM-1	P13688	634	CEACAM1	Carcinoembryonic antigen-related cell adhesion molecule 1 (Biliary glycoprotein 1) (BGP-1) (CD antigen CD66a)
QAH-REC-1	Contactin-2	Q02246	6900	CNTN2	Contactin-2 (Axonal glycoprotein TAG-1) (Axonin-1) (Transient axonal glycoprotein 1) (TAX-1)
QAH-REC-1	DR6	O75509	27242	TNFRSF21	Tumor necrosis factor receptor superfamily member 21 (Death receptor 6) (CD antigen CD358)
QAH-REC-1	Dtk	Q06418	7301	TYRO3	Tyrosine-protein kinase receptor TYRO3 (EC 2.7.10.1) (Tyrosine-protein kinase BYK) (Tyrosine-protein kinase DTK) (Tyrosine-protein kinase RSE) (Tyrosine-protein kinase SKY) (Tyrosine-protein kinase TIF)
QAH-REC-1	Endoglin	P17813	2022	ENG	Endoglin (CD antigen CD105)
QAH-REC-1	ErbB3	P21860	2065	ERBB3	Receptor tyrosine-protein kinase erbB-3 (EC 2.7.10.1) (Proto-oncogene-like protein c-ErbB-3) (Tyrosine kinase-type cell surface receptor HER3)
QAH-REC-1	E-Selectin	P16581	6401	SELE	E-selectin (CD62 antigen-like family member E) (Endothelial leukocyte adhesion molecule 1) (ELAM-1) (Leukocyte-endothelial cell adhesion molecule 2) (LECAM2) (CD antigen CD62E)
QAH-REC-1	Fas	P25445	355	FAS	Tumor necrosis factor receptor superfamily member 6 (Apo-1 antigen) (Apoptosis-mediating surface antigen FAS) (FASLG receptor) (CD antigen CD95)
QAH-REC-1	Flt-3L	P49771	2323	FLT3LG	Fms-related tyrosine kinase 3 ligand (Flt3 ligand) (Flt3L) (SL cytokine)
QAH-REC-1	GITR	Q9Y5U5	8784	TNFRSF18	Tumor necrosis factor receptor superfamily member 18 (Activation-inducible TNFR family receptor) (Glucocorticoid-induced TNFR-related protein) (CD antigen CD357)
QAH-REC-1	HVEM	Q92956	8764	TNFRSF14	Tumor necrosis factor receptor superfamily member 14 (Herpes virus entry mediator A) (Herpesvirus entry mediator A) (HveA) (Tumor necrosis factor receptor-like 2) (TR2) (CD antigen CD270)
QAH-REC-1	ICAM-3	P32942	3385	ICAM3	Intercellular adhesion molecule 3 (ICAM-3) (CDw50) (ICAM-R) (CD antigen CD50)
QAH-REC-1	IL-1 RI	P14778	3554	IL1R1	Interleukin-1 receptor type 1 (IL-1R-1) (IL-1RT-1) (IL-1RT1) (CD121 antigen-like family member A) (Interleukin-1 receptor alpha) (IL-1R-alpha) (Interleukin-1 receptor type I) (p80) (CD antigen CD121a) [Cleaved into: Interleukin-1 receptor type 1, membrane form (mIL-1R1) (mIL-1RI); Interleukin-1 receptor type 1, soluble form (sIL-1R1) (sIL-1RI)]
QAH-REC-1	IL-10 Rb	Q08334	3588	IL10RB	Interleukin-10 receptor subunit beta (IL-10 receptor subunit beta) (IL-10R subunit beta) (IL-10RB) (Cytokine receptor class-II member 4) (Cytokine receptor family 2 member 4) (CRF2-4) (Interleukin-10 receptor subunit 2) (IL-10R subunit 2) (IL-10R2) (CD antigen CDw210b)
QAH-REC-1	IL-17R	Q96F46	23765	IL17RA	Interleukin-17 receptor A (IL-17 receptor A) (IL-17RA) (CDw217) (CD antigen CD217)
QAH-REC-1	IL-2 Rg	P31785	3561	IL2RG	Cytokine receptor common subunit gamma (Interleukin-2 receptor subunit gamma) (IL-2 receptor subunit gamma) (IL-2R subunit gamma) (IL-2RG) (gammaC) (p64) (CD antigen CD132)
QAH-REC-1	IL-21R	Q9HBE5	50615	IL21R	Interleukin-21 receptor (IL-21 receptor) (IL-21R) (Novel interleukin receptor) (CD antigen CD360)
QAH-REC-1	LIMPII	Q14108	950	SCARB2	Lysosome membrane protein 2 (85 kDa lysosomal membrane sialoglycoprotein) (LGP85) (CD36 antigen-like 2) (Lysosome membrane protein II) (LIMP II) (Scavenger receptor class B member 2) (CD antigen CD36)
QAH-REC-1	Lipocalin-2	P80188	3934	LCN2	Neutrophil gelatinase-associated lipocalin (NGAL) (25 kDa alpha-2-microglobulin-related subunit of MMP-9) (Lipocalin-2) (Oncogene 24p3) (Siderocalin LCN2) (p25)
QAH-REC-1	L-Selectin	P14151	6402	SELL	L-selectin (CD62 antigen-like family member L) (Leukocyte adhesion molecule 1) (LAM-1) (Leukocyte surface antigen Leu-8) (Leukocyte-endothelial cell adhesion molecule 1) (LECAM1) (Lymph node homing receptor) (TQ1) (gp90-MEL) (CD antigen CD62L)
QAH-REC-1	LYVE-1	Q9Y5Y7	10894	LYVE1	Lymphatic vessel endothelial hyaluronic acid receptor 1 (LYVE-1) (Cell surface retention sequence-binding protein 1) (CRSBP-1) (Extracellular link domain-containing protein 1) (Hyaluronic acid receptor)
QAH-REC-1	MICA	Q29983	100507436	MICA	MHC class I polypeptide-related sequence A (MIC-A)
QAH-REC-1	MICB	Q29980	4277	MICB	MHC class I polypeptide-related sequence B (MIC-B)
QAH-REC-1	NRG1-b1	AAA58639	3084	NRG1	Pro-neuregulin-1, membrane-bound isoform (Pro-NRG1) [Cleaved into: Neuregulin-1 (Acetylcholine receptor-inducing activity) (ARIA) (Breast cancer cell differentiation factor p45) (Glial growth factor) (Heregulin) (HRG) (Neu differentiation factor) (Sensory and motor neuron-derived factor)]
QAH-REC-1	PDGF Rb	P09619	5159	PDGFRB	Platelet-derived growth factor receptor beta (PDGF-R-beta) (PDGFR-beta) (EC 2.7.10.1) (Beta platelet-derived growth factor receptor) (Beta-type platelet-derived growth factor receptor) (CD140 antigen-like family member B) (Platelet-derived growth factor receptor 1) (PDGFR-1) (CD antigen CD140b)
QAH-REC-1	PECAM-1	P16284	5175	PECAM1	Platelet endothelial cell adhesion molecule (PECAM-1) (EndoCAM) (GPIIA') (PECA1) (CD antigen CD31)
QAH-REC-1	RAGE	Q9UQ07	5891	MOK	MAPK/MAK/MRK overlapping kinase (EC 2.7.11.22) (MOK protein kinase) (Renal tumor antigen 1) (RAGE-1)
QAH-REC-1	TIM-1	Q96D42	26762	HAVCR1	Hepatitis A virus cellular receptor 1 (HAVcr-1) (Kidney injury molecule 1) (KIM-1) (T-cell immunoglobulin and mucin domain-containing protein 1) (TIMD-1) (T-cell immunoglobulin mucin receptor 1) (TIM) (TIM-1) (T-cell membrane protein 1)
QAH-REC-1	TRAIL R3	O14798	8794	TNFRSF10C	Tumor necrosis factor receptor superfamily member 10C (Antagonist decoy receptor for TRAIL/Apo-2L) (Decoy TRAIL receptor without death domain) (Decoy receptor 1) (DcR1) (Lymphocyte inhibitor of TRAIL) (TNF-related apoptosis-inducing ligand receptor 3) (TRAIL receptor 3) (TRAIL-R3) (TRAIL receptor without an intracellular domain) (CD antigen CD263)
QAH-REC-1	Trappin-2	P19957	5266	PI3	Elafin (Elastase-specific inhibitor) (ESI) (Peptidase inhibitor 3) (PI-3) (Protease inhibitor WAP3) (Skin-derived antileukoproteinase) (SKALP) (WAP four-disulfide core domain protein 14)
QAH-REC-1	uPAR	Q03405	5329	PLAUR	Urokinase plasminogen activator surface receptor (U-PAR) (uPAR) (Monocyte activation antigen Mo3) (CD antigen CD87)
QAH-REC-1	VCAM-1	P19320	7412	VCAM1	Vascular cell adhesion protein 1 (V-CAM 1) (VCAM-1) (INCAM-100) (CD antigen CD106)
QAH-REC-1	XEDAR	Q9HAV5	60401	EDA2R	Tumor necrosis factor receptor superfamily member 27 (X-linked ectodysplasin-A2 receptor) (EDA-A2 receptor)
QAH-CYT-4	Activin A	P08476	3624	INHBA	Inhibin beta A chain (Activin beta-A chain) (Erythroid differentiation protein) (EDF)
QAH-CYT-4	AgRP	O00253	181	AGRP	Agouti-related protein
QAH-CYT-4	ANG-1	Q15389	284	ANGPT1	Angiopoietin-1 (ANG-1)
QAH-CYT-4	Angiogenin	P03950	283	ANG	Angiogenin (EC 3.1.27.-) (Ribonuclease 5) (RNase 5)
QAH-CYT-4	Angiostatin	P00747	5340	PLG	Plasminogen (EC 3.4.21.7) [Cleaved into: Plasmin heavy chain A; Activation peptide; Angiostatin; Plasmin heavy chain A, short form; Plasmin light chain B]
QAH-CYT-4	Cathepsin S	P25774	1520	CTSS	Cathepsin S (EC 3.4.22.27)
QAH-CYT-4	CD40	P25942	958	CD40	Tumor necrosis factor receptor superfamily member 5 (B-cell surface antigen CD40) (Bp50) (CD40L receptor) (CDw40) (CD antigen CD40)
QAH-CYT-4	Cripto-1	P13385	6997	TDGF1	Teratocarcinoma-derived growth factor 1 (Cripto-1 growth factor) (CRGF) (Epidermal growth factor-like cripto protein CR1)
QAH-CYT-4	DAN	O95453	5073	PARN	Poly(A)-specific ribonuclease PARN (EC 3.1.13.4) (Deadenylating nuclease) (Deadenylation nuclease) (Polyadenylate-specific ribonuclease)
QAH-CYT-4	DKK-1	O94907	22943	DKK1	Dickkopf-related protein 1 (Dickkopf-1) (Dkk-1) (hDkk-1) (SK)
QAH-CYT-4	E-Cadherin	P12830	999	CDH1	Cadherin-1 (CAM 120/80) (Epithelial cadherin) (E-cadherin) (Uvomorulin) (CD antigen CD324) [Cleaved into: E-Cad/CTF1; E-Cad/CTF2; E-Cad/CTF3]
QAH-CYT-4	EpCAM	P16422	4072	EPCAM	Epithelial cell adhesion molecule (Ep-CAM) (Adenocarcinoma-associated antigen) (Cell surface glycoprotein Trop-1) (Epithelial cell surface antigen) (Epithelial glycoprotein) (EGP) (Epithelial glycoprotein 314) (EGP314) (hEGP314) (KS 1/4 antigen) (KSA) (Major gastrointestinal tumor-associated protein GA733-2) (Tumor-associated calcium signal transducer 1) (CD antigen CD326)
QAH-CYT-4	Fas L	P48023	356	FASLG	Tumor necrosis factor ligand superfamily member 6 (Apoptosis antigen ligand) (APTL) (CD95 ligand) (CD95-L) (Fas antigen ligand) (Fas ligand) (FasL) (CD antigen CD178) [Cleaved into: Tumor necrosis factor ligand superfamily member 6, membrane form; Tumor necrosis factor ligand superfamily member 6, soluble form (Receptor-binding FasL ectodomain) (Soluble Fas ligand) (sFasL); ADAM10-processed FasL …
QAH-CYT-4	Fcg RIIBC	P31994/P31995	2213;9103	FCGR2B	Low affinity immunoglobulin gamma Fc region receptor II-b (IgG Fc receptor II-b) (CDw32) (Fc-gamma RII-b) (Fc-gamma-RIIb) (FcRII-b) (CD antigen CD32); Low affinity immunoglobulin gamma Fc region receptor II-c (IgG Fc receptor II-c) (CDw32) (Fc-gamma RII-c) (Fc-gamma-RIIc) (FcRII-c) (CD antigen CD32)
QAH-CYT-4	Follistatin	P19883	10468	FST	Follistatin (FS) (Activin-binding protein)
QAH-CYT-4	Galectin-7	P47929	3963;653499	LGALS7	Galectin-7 (Gal-7) (HKL-14) (PI7) (p53-induced gene 1 protein)
QAH-CYT-4	gp130	P40189	3572	IL6ST	Interleukin-6 receptor subunit beta (IL-6 receptor subunit beta) (IL-6R subunit beta) (IL-6R-beta) (IL-6RB) (CDw130) (Interleukin-6 signal transducer) (Membrane glycoprotein 130) (gp130) (Oncostatin-M receptor subunit alpha) (CD antigen CD130)
QAH-CYT-4	ICAM-2	P13598	3384	ICAM2	Intercellular adhesion molecule 2 (ICAM-2) (CD antigen CD102)
QAH-CYT-4	IL-1 R4	Q01638	9173	IL1RL1	Interleukin-1 receptor-like 1 (Protein ST2)
QAH-CYT-4	IL-13 R1	P78552	3597	IL13RA1	Interleukin-13 receptor subunit alpha-1 (IL-13 receptor subunit alpha-1) (IL-13R subunit alpha-1) (IL-13R-alpha-1) (IL-13RA1) (Cancer/testis antigen 19) (CT19) (CD antigen CD213a1)
QAH-CYT-4	IL-13 R2	Q14627	3598	IL13RA2	Interleukin-13 receptor subunit alpha-2 (IL-13 receptor subunit alpha-2) (IL-13R subunit alpha-2) (IL-13R-alpha-2) (IL-13RA2) (Interleukin-13-binding protein) (CD antigen CD213a2)
QAH-CYT-4	IL-17B	Q9UHF5	27190	IL17B	Interleukin-17B (IL-17B) (Cytokine Zcyto7) (Interleukin-20) (IL-20) (Neuronal interleukin-17-related factor)
QAH-CYT-4	IL-2 Ra	P01589	3559	IL2RA	Interleukin-2 receptor subunit alpha (IL-2 receptor subunit alpha) (IL-2-RA) (IL-2R subunit alpha) (IL2-RA) (TAC antigen) (p55) (CD antigen CD25)
QAH-CYT-4	IL-2 Rb	P14784	3560	IL2RB	Interleukin-2 receptor subunit beta (IL-2 receptor subunit beta) (IL-2R subunit beta) (IL-2RB) (High affinity IL-2 receptor subunit beta) (p70-75) (p75) (CD antigen CD122)
QAH-CYT-4	IL-23	Q9NPF7	51561	IL23A	Interleukin-23 subunit alpha (IL-23 subunit alpha) (IL-23-A) (Interleukin-23 subunit p19) (IL-23p19)
QAH-CYT-4	LAP(TGFb1)	P01137.2	7040	TGFB1	Human TGF-beta 1 cDNA encodes a 390 amino acid (aa) precursor that contains a 29 aa signal peptide and a 361 aa proprotein, which is further cleaved to an N-terminal 249 aa latency-associated peptide (LAP) and a C-terminal 112 aa mature TGF-beta-1.
QAH-CYT-4	NrCAM	Q92823	4897	NRCAM	Neuronal cell adhesion molecule (Nr-CAM) (Neuronal surface protein Bravo) (hBravo) (NgCAM-related cell adhesion molecule) (Ng-CAM-related)
QAH-CYT-4	PAI-1	P05121	5054	SERPINE1	Plasminogen activator inhibitor 1 (PAI) (PAI-1) (Endothelial plasminogen activator inhibitor) (Serpin E1)
QAH-CYT-4	PDGF-AB	P04085/P01127	5154;5155	PDGFA | PDGFB	Platelet-derived growth factor subunit A (PDGF subunit A) (PDGF-1) (Platelet-derived growth factor A chain) (Platelet-derived growth factor alpha polypeptide); Platelet-derived growth factor subunit B (PDGF subunit B) (PDGF-2) (Platelet-derived growth factor B chain) (Platelet-derived growth factor beta polypeptide) (Proto-oncogene c-Sis) (Becaplermin)
QAH-CYT-4	Resistin	Q9HD89	56729	RETN	Resistin (Adipose tissue-specific secretory factor) (ADSF) (C/EBP-epsilon-regulated myeloid-specific secreted cysteine-rich protein) (Cysteine-rich secreted protein A12-alpha-like 2) (Cysteine-rich secreted protein FIZZ3)
QAH-CYT-4	SDF-1b	P48061	6387	CXCL12	Stromal cell-derived factor 1 (SDF-1) (hSDF-1) (C-X-C motif chemokine 12) (Intercrine reduced in hepatomas) (IRH) (hIRH) (Pre-B cell growth-stimulating factor) (PBSF) [Cleaved into: SDF-1-beta(3-72); SDF-1-alpha(3-67)]; SDF-1 alpha and SDF-1 beta are encoded by a single gene and arise by alternative splicing. The two proteins are identical except for the four amino acid residues that are present …
QAH-CYT-4	Shh-N	Q15465	6469	SHH	Sonic hedgehog protein (SHH) (HHG-1) [Cleaved into: Sonic hedgehog protein N-product; Sonic hedgehog protein C-product]
QAH-CYT-4	Siglec-5	O15389	8778	SIGLEC5	Sialic acid-binding Ig-like lectin 5 (Siglec-5) (CD33 antigen-like 2) (Obesity-binding protein 2) (OB-BP2) (OB-binding protein 2) (CD antigen CD170)
QAH-CYT-4	TGFb2	P61812	7042	TGFB2	Transforming growth factor beta-2 (TGF-beta-2) (BSC-1 cell growth inhibitor) (Cetermin) (Glioblastoma-derived T-cell suppressor factor) (G-TSF) (Polyergin) [Cleaved into: Latency-associated peptide (LAP)]
QAH-CYT-4	Tie-2	Q02763	7010	TEK	Angiopoietin-1 receptor (EC 2.7.10.1) (Endothelial tyrosine kinase) (Tunica interna endothelial cell kinase) (Tyrosine kinase with Ig and EGF homology domains-2) (Tyrosine-protein kinase receptor TEK) (Tyrosine-protein kinase receptor TIE-2) (hTIE2) (p140 TEK) (CD antigen CD202b)
QAH-CYT-4	TPO	P40225	7066	THPO	Thrombopoietin (C-mpl ligand) (ML) (Megakaryocyte colony-stimulating factor) (Megakaryocyte growth and development factor) (MGDF) (Myeloproliferative leukemia virus oncogene ligand)
QAH-CYT-4	TRAIL R4	Q9UBN6	8793	TNFRSF10D	Tumor necrosis factor receptor superfamily member 10D (Decoy receptor 2) (DcR2) (TNF-related apoptosis-inducing ligand receptor 4) (TRAIL receptor 4) (TRAIL-R4) (TRAIL receptor with a truncated death domain) (CD antigen CD264)
QAH-CYT-4	TREM-1	Q9NP99	54210	TREM1	Triggering receptor expressed on myeloid cells 1 (TREM-1) (Triggering receptor expressed on monocytes 1) (CD antigen CD354)
QAH-CYT-4	VEGF R1	P17948	2321	FLT1	Vascular endothelial growth factor receptor 1 (VEGFR-1) (EC 2.7.10.1) (Fms-like tyrosine kinase 1) (FLT-1) (Tyrosine-protein kinase FRT) (Tyrosine-protein kinase receptor FLT) (FLT) (Vascular permeability factor receptor)
QAH-CYT-4	VEGF-C	P49767	7424	VEGFC	Vascular endothelial growth factor C (VEGF-C) (Flt4 ligand) (Flt4-L) (Vascular endothelial growth factor-related protein) (VRP)
QAH-CYT-5	Adiponectin	Q15848	9370	ADIPOQ	Adiponectin (30 kDa adipocyte complement-related protein) (Adipocyte complement-related 30 kDa protein) (ACRP30) (Adipocyte, C1q and collagen domain-containing protein) (Adipose most abundant gene transcript 1 protein) (apM-1) (Gelatin-binding protein)
QAH-CYT-5	Adipsin	P00746	1675	CFD	Complement factor D (EC 3.4.21.46) (Adipsin) (C3 convertase activator) (Properdin factor D)
QAH-CYT-5	AFP	P02771	174	AFP	Alpha-fetoprotein (Alpha-1-fetoprotein) (Alpha-fetoglobulin)
QAH-CYT-5	ANGPTL4	Q9BY76	51129	ANGPTL4	Angiopoietin-related protein 4 (Angiopoietin-like protein 4) (Hepatic fibrinogen/angiopoietin-related protein) (HFARP)
QAH-CYT-5	B2M	P61769	567	B2M	Beta-2-microglobulin [Cleaved into: Beta-2-microglobulin form pI 5.3]
QAH-CYT-5	BCAM	P50895	4059	BCAM	Basal cell adhesion molecule (Auberger B antigen) (B-CAM cell surface glycoprotein) (F8/G253 antigen) (Lutheran antigen) (Lutheran blood group glycoprotein) (CD antigen CD239)
QAH-CYT-5	CA125	Q8WXI7	94025	MUC16	Mucin-16 (MUC-16) (Ovarian cancer-related tumor marker CA125) (CA-125) (Ovarian carcinoma antigen CA125)
QAH-CYT-5	CA15-3	P15941	4582	MUC1	Mucin-1 (MUC-1) (Breast carcinoma-associated antigen DF3) (Cancer antigen 15-3) (CA 15-3) (Carcinoma-associated mucin) (Episialin) (H23AG) (Krebs von den Lungen-6) (KL-6) (PEMT) (Peanut-reactive urinary mucin) (PUM) (Polymorphic epithelial mucin) (PEM) (Tumor-associated epithelial membrane antigen) (EMA) (Tumor-associated mucin) (CD antigen CD227) [Cleaved into: Mucin-1 subunit alpha (MUC1-NT) (M…
QAH-CYT-5	CEA	P06731	1048	CEACAM5	Carcinoembryonic antigen (CEA). In humans, the carcinoembryonic antigen family consists of 29 genes, 18 of which are normally expressed.
QAH-CYT-5	CRP	P02741	1401	CRP	C-reactive protein [Cleaved into: C-reactive protein(1-205)]
QAH-CYT-5	ErbB2	P04626	2064	ERBB2	Receptor tyrosine-protein kinase erbB-2 (EC 2.7.10.1) (Metastatic lymph node gene 19 protein) (MLN 19) (Proto-oncogene Neu) (Proto-oncogene c-ErbB-2) (Tyrosine kinase-type cell surface receptor HER2) (p185erbB2) (CD antigen CD340)
QAH-CYT-5	Ferritin	P02794	2495	FTH1	Ferritin heavy chain (Ferritin H subunit) (EC 1.16.3.1) (Cell proliferation-inducing gene 15 protein) [Cleaved into: Ferritin heavy chain, N-terminally processed]
QAH-CYT-5	FSH	P01215/P01225	1081;2488	CGA | FSHB	Glycoprotein hormones alpha chain (Anterior pituitary glycoprotein hormones common subunit alpha) (Choriogonadotropin alpha chain) (Chorionic gonadotrophin subunit alpha) (CG-alpha) (Follicle-stimulating hormone alpha chain) (FSH-alpha) (Follitropin alpha chain) (Luteinizing hormone alpha chain) (LSH-alpha) (Lutropin alpha chain) (Thyroid-stimulating hormone alpha chain) (TSH-alpha) (Thyrotropin …
QAH-CYT-5	GROa	P09341	2919	CXCL1	Growth-regulated alpha protein (C-X-C motif chemokine 1) (GRO-alpha(1-73)) (Melanoma growth stimulatory activity) (MGSA) (Neutrophil-activating protein 3) (NAP-3) [Cleaved into: GRO-alpha(4-73); GRO-alpha(5-73); GRO-alpha(6-73)]
QAH-CYT-5	hCGb	P0DN86/P0DN87	1082;93659;94115;94027	CGB3 | CGB7	Choriogonadotropin subunit beta 3 (Choriogonadotropin subunit beta) (CG-beta) (Chorionic gonadotropin chain beta); Choriogonadotropin subunit beta 7
QAH-CYT-5	IGF-1R	P08069	3480	IGF1R	Insulin-like growth factor 1 receptor (EC 2.7.10.1) (Insulin-like growth factor I receptor) (IGF-I receptor) (CD antigen CD221) [Cleaved into: Insulin-like growth factor 1 receptor alpha chain; Insulin-like growth factor 1 receptor beta chain]
QAH-CYT-5	IL-1 RII	P27930	7850	IL1R2	Interleukin-1 receptor type 2 (IL-1R-2) (IL-1RT-2) (IL-1RT2) (CD121 antigen-like family member B) (CDw121b) (IL-1 type II receptor) (Interleukin-1 receptor beta) (IL-1R-beta) (Interleukin-1 receptor type II) (CD antigen CD121b) [Cleaved into: Interleukin-1 receptor type 2, membrane form (mIL-1R2) (mIL-1RII); Interleukin-1 receptor type 2, soluble form (sIL-1R2) (sIL-1RII)]
QAH-CYT-5	IL-18 Rb	O95256	8807	IL18RAP	Interleukin-18 receptor accessory protein (IL-18 receptor accessory protein) (IL-18RAcP) (Accessory protein-like) (AcPL) (CD218 antigen-like family member B) (CDw218b) (IL-1R accessory protein-like) (IL-1RAcPL) (Interleukin-1 receptor 7) (IL-1R-7) (IL-1R7) (Interleukin-18 receptor accessory protein-like) (Interleukin-18 receptor beta) (IL-18R-beta) (IL-18Rbeta) (CD antigen CD218b)
QAH-CYT-5	IL-21	Q9HBE4	59067	IL21	Interleukin-21 (IL-21) (Za11)
QAH-CYT-5	IL-3	P08700	3562	IL3	Interleukin-3 (IL-3) (Hematopoietic growth factor) (Mast cell growth factor) (MCGF) (Multipotential colony-stimulating factor) (P-cell-stimulating factor)
QAH-CYT-5	Leptin	P41159	3952	LEP	Leptin (Obese protein) (Obesity factor)
QAH-CYT-5	MMP-1	P03956	4312	MMP1	Interstitial collagenase (EC 3.4.24.7) (Fibroblast collagenase) (Matrix metalloproteinase-1) (MMP-1) [Cleaved into: 22 kDa interstitial collagenase; 27 kDa interstitial collagenase]
QAH-CYT-5	MMP-10	P09238	4319	MMP10	Stromelysin-2 (SL-2) (EC 3.4.24.22) (Matrix metalloproteinase-10) (MMP-10) (Transin-2)
QAH-CYT-5	MMP-13	P45452	4322	MMP13	Collagenase 3 (EC 3.4.24.-) (Matrix metalloproteinase-13) (MMP-13)
QAH-CYT-5	MMP-2	P08253	4313	MMP2	72 kDa type IV collagenase (EC 3.4.24.24) (72 kDa gelatinase) (Gelatinase A) (Matrix metalloproteinase-2) (MMP-2) (TBE-1) [Cleaved into: PEX]
QAH-CYT-5	MMP-3	P08254	4314	MMP3	Stromelysin-1 (SL-1) (EC 3.4.24.17) (Matrix metalloproteinase-3) (MMP-3) (Transin-1)
QAH-CYT-5	MMP-8	P22894	4317	MMP8	Neutrophil collagenase (EC 3.4.24.34) (Matrix metalloproteinase-8) (MMP-8) (PMNL collagenase) (PMNL-CL)
QAH-CYT-5	MMP-9	P14780	4318	MMP9	Matrix metalloproteinase-9 (MMP-9) (EC 3.4.24.35) (92 kDa gelatinase) (92 kDa type IV collagenase) (Gelatinase B) (GELB) [Cleaved into: 67 kDa matrix metalloproteinase-9; 82 kDa matrix metalloproteinase-9]
QAH-CYT-5	NCAM-1	P13591	4684	NCAM1	Neural cell adhesion molecule 1 (N-CAM-1) (NCAM-1) (CD antigen CD56)
QAH-CYT-5	Nidogen-1	P14543	4811	NID1	Nidogen-1 (NID-1) (Entactin)
QAH-CYT-5	NSE	P09104	2026	ENO2	Gamma-enolase (EC 4.2.1.11) (2-phospho-D-glycerate hydro-lyase) (Enolase 2) (Neural enolase) (Neuron-specific enolase) (NSE)
QAH-CYT-5	OSM	P13725	5008	OSM	Oncostatin-M (OSM)
QAH-CYT-5	Procalcitonin	P01258	796	CALCA	Procalcitonin (PCT) is a 116 amino acid precursor of calcitonin (CT). PCT is processed to an N-terminal 57 amino acid peptide (CT [32 amino acids] and a 21 amino acid C-terminal peptide, catacalcin [CCP-1]).
QAH-CYT-5	Prolactin	P01236	5617	PRL	Prolactin (PRL)
QAH-CYT-5	PSA-Free	P07288	354	KLK3	Prostate-specific antigen (PSA) (EC 3.4.21.77) (Gamma-seminoprotein) (Seminin) (Kallikrein-3) (P-30 antigen) (Semenogelase); Most PSA in the blood is bound to serum proteins. A small amount is not protein bound and is called 'free PSA'.
QAH-CYT-5	Siglec-9	Q9Y336	27180	SIGLEC9	Sialic acid-binding Ig-like lectin 9 (Siglec-9) (CDw329) (Protein FOAP-9) (CD antigen CD329)
QAH-CYT-5	TACE	P78536	6868	ADAM17	Disintegrin and metalloproteinase domain-containing protein 17 (ADAM 17) (EC 3.4.24.86) (Snake venom-like protease) (TNF-alpha convertase) (TNF-alpha-converting enzyme) (CD antigen CD156b)
QAH-CYT-5	Thyroglobulin	P01266	7038	TG	Thyroglobulin (Tg)
QAH-CYT-5	TIMP-4	Q99727	7079	TIMP4	Metalloproteinase inhibitor 4 (Tissue inhibitor of metalloproteinases 4) (TIMP-4)
QAH-CYT-5	TSH	P01222/P01215	7252;1081	TSHB | CGA	Thyrotropin subunit beta (Thyroid-stimulating hormone subunit beta) (TSH-B) (TSH-beta) (Thyrotropin beta chain) (Thyrotropin alfa); Glycoprotein hormones alpha chain (Anterior pituitary glycoprotein hormones common subunit alpha) (Choriogonadotropin alpha chain) (Chorionic gonadotrophin subunit alpha) (CG-alpha) (Follicle-stimulating hormone alpha chain) (FSH-alpha) (Follitropin alpha chain) (Lut…
G6-8	ANG-2	O15123	285	ANGPT2	Angiopoietin-2 (ANG-2)
G6-8	PD-1	PD-1	5133	PDCD1	Programmed cell death protein 1 (Protein PD-1) (hPD-1) (CD antigen CD279)
G6-8	CNTF	CNTF	1270	CNTF	Ciliary neurotrophic factor (CNTF)
G6-8	Cardiotrophin-1	Cardiotrophin-1	1489	CTF1	Cardiotrophin-1 (CT-1)
G6-8	FGF-6	FGF-6	2251	FGF6	Fibroblast growth factor 6 (FGF-6) (Heparin secretory-transforming protein 2) (HST-2) (HSTF-2) (Heparin-binding growth factor 6) (HBGF-6)
G6-8	FGF-9	FGF-9	2254	FGF9	Fibroblast growth factor 9 (FGF-9) (Glia-activating factor) (GAF) (Heparin-binding growth factor 9) (HBGF-9)
G6-8	Fractalkine	fractalkine	6376	CX3CL1	Fractalkine (C-X3-C motif chemokine 1) (CX3C membrane-anchored chemokine) (Neurotactin) (Small-inducible cytokine D1) [Cleaved into: Processed fractalkine]
G6-8	GITR L	GITR L	8995	TNFSF18	Tumor necrosis factor ligand superfamily member 18 (Activation-inducible TNF-related ligand) (AITRL) (Glucocorticoid-induced TNF-related ligand) (hGITRL)
G6-8	IGF-2	IGF-2	3481	IGF2	Insulin-like growth factor II (IGF-II) (Somatomedin-A) (T3M-11-derived growth factor) [Cleaved into: Insulin-like growth factor II; Insulin-like growth factor II Ala-25 Del; Preptin]
G6-8	IL-5 Ra	IL-5 Ra	3568	IL5RA	Interleukin-5 receptor subunit alpha (IL-5 receptor subunit alpha) (IL-5R subunit alpha) (IL-5R-alpha) (IL-5RA) (CDw125) (CD antigen CD125)
G6-8	Leptin R	Leptin R	3953	LEPR	Leptin receptor (LEP-R) (HuB219) (OB receptor) (OB-R) (CD antigen CD295)
G6-8	PDGF R alpha	PDGF R alpha	5156	PDGFRA	Platelet-derived growth factor receptor alpha (PDGF-R-alpha) (PDGFR-alpha) (EC 2.7.10.1) (Alpha platelet-derived growth factor receptor) (Alpha-type platelet-derived growth factor receptor) (CD140 antigen-like family member A) (CD140a antigen) (Platelet-derived growth factor alpha receptor) (Platelet-derived growth factor receptor 2) (PDGFR-2) (CD antigen CD140a)
G6-8	Tie-1	Tie-1	7075	TIE1	Tyrosine-protein kinase receptor Tie-1 (EC 2.7.10.1)
G6-8	VE-Cadherin	VE-Cadherin	1003	CDH5	Cadherin-5 (7B4 antigen) (Vascular endothelial cadherin) (VE-cadherin) (CD antigen CD144)
G6-8	BMP-2	BMP-2	650	BMP2	Bone morphogenetic protein 2 (BMP-2) (Bone morphogenetic protein 2A) (BMP-2A)
G6-8	BMP-9	BMP-9	2658	GDF2	Growth/differentiation factor 2 (GDF-2) (Bone morphogenetic protein 9) (BMP-9)
G6-8	FGF-19	FGF-19	9965	FGF19	Fibroblast growth factor 19 (FGF-19)
G6-8	IL-1 R6	IL-1 R6	8808	IL1RL2	Interleukin-1 receptor-like 2 (IL-36 receptor) (IL-36R) (Interleukin-1 receptor-related protein 2) (IL-1Rrp2) (IL1R-rp2)
G6-8	IL-24	IL-24	11009	IL24	Interleukin-24 (IL-24) (Melanoma differentiation-associated gene 7 protein) (MDA-7) (Suppression of tumorigenicity 16 protein)
G6-8	IL-33	IL-33	90865	IL33	Interleukin-33 (IL-33) (Interleukin-1 family member 11) (IL-1F11) (Nuclear factor from high endothelial venules) (NF-HEV) [Cleaved into: Interleukin-33 (95-270); Interleukin-33 (99-270); Interleukin-33 (109-270)]

## Sheet: Sheet2
	g6	Angiogenin	Angiogenin	Angiogenin
	g6	BDNF	BDNF	BDNF
	g6	BLC	BLC	BLC
	g6	BMP-4	BMP-4	BMP-4
	g7	Acrp30	Acrp30	#N/A
	g7	Angiopoietin-2	ANG-2	ANG-2
	g8	B7-1(CD80)	B7-1	B7-1
	g6	EGF	EGF	EGF
	g6	Eotaxin	Eotaxin	Eotaxin
	g6	Eotaxin-2	Eotaxin-2	Eotaxin-2
	g6	Eotaxin-3	Eotaxin-3	Eotaxin-3
	g6	BMP-6	BMP-6	#N/A
	g6	FGF-7	FGF-7	FGF-7
	g6	Flt-3 Ligand	Flt-3L	Flt-3L
	g6	CK beta 8-1	CK beta 8-1	#N/A
	g6	GCP-2	GCP-2	GCP-2
	g6	GDNF	GDNF	GDNF
	g6	GM-CSF	GM-CSF	GM-CSF
	g6	I-309	I-309	I-309
	g6	IFN-gamma	IFNG	IFNg
	g6	IGFBP-1	IGFBP-1	IGFBP-1
	g6	IGFBP-2	IGFBP-2	IGFBP-2
	g6	IGFBP-4	IGFBP-4	IGFBP-4
	g6	IGF-I	IGF-1	IGF-1
	g6	IL-10	IL-10	IL-10
	g6	IL-13	IL-13	IL-13
	g6	IL-15	IL-15	IL-15
	g6	IL-16	IL-16	IL-16
	g6	IL-1alpha	IL-1a	IL-1a
	g6	IL-1beta	IL-1b	IL-1b
	g6	IL-1ra	IL-1ra	IL-1ra
	g6	IL-2	IL-2	IL-2
	g6	IL-3	IL-3	IL-3
	g6	IL-4	IL-4	IL-4
	g6	IL-5	IL-5	IL-5
	g6	IL-6	IL-6	IL-6
	g6	IL-7	IL-7	IL-7
	g6	Leptin	Leptin	Leptin
	g6	LIGHT	LIGHT	LIGHT
	g6	MCP-1	MCP-1	MCP-1
	g6	MCP-2	MCP-2	MCP-2
	g6	MCP-3	MCP-3	MCP-3
	g6	MCP-4	MCP-4	MCP-4
	g6	CNTF	CNTF	CNTF
	g6	MDC	MDC	MDC
	g6	MIG	MIG	MIG
	g6	MIP-1-delta	MIP-1d	MIP-1d
	g6	MIP-3-alpha	MIP-3a	MIP-3a
	g6	NAP-2	NAP-2	NAP-2
	g6	NT-3	NT-3	NT-3
	g6	PARC	PARC	PARC
	g6	PDGF-BB	PDGF-BB	PDGF-BB
	g6	RANTES	RANTES	RANTES
	g6	SCF	SCF	SCF
	g6	SDF-1	SDF-1a	SDF-1a
	g6	TARC	TARC	TARC
	g6	TGF-beta 1	TGFb1	TGFb1
	g6	TGF-beta 3	TGFb3	TGFb3
	g6	TNF-alpha	TNFa	TNFa
	g6	TNF-beta	TNFb	TNFb
	g8	Cardiotrophin-1	CT-1	#N/A
	g7	AgRP	AgRP	AgRP
	g8	CXCL- 16	CXCL16	CXCL16
	g7	Amphiregulin	AR	AR
	g7	Axl	Axl	Axl
	g7	bFGF	bFGF	bFGF
	g7	b-NGF	b-NGF	b-NGF
	g7	BTC	BTC	BTC
	g7	CCL-28	CCL28	CCL28
	g7	CTACK	CTACK	CTACK
	g7	Dtk	Dtk	Dtk
	g8	d	d	#N/A
	g7	ENA-78	ENA-78	ENA-78
	g7	Fas/TNFRSF6	Fas	Fas
	g7	FGF-4	FGF-4	FGF-4
	g7	EGF-R	EGF R	EGF R
	g7	GCSF	G-CSF	G-CSF
	g6	FGF-6	FGF-6	FGF-6
	g7	GITR	GITR	GITR
	g7	GRO	GRO	GRO
	g7	GRO-alpha	GROa	GROa
	g7	HCC-4	HCC-4	HCC-4
	g7	HGF	HGF	HGF
	g7	ICAM-1	ICAM-1	ICAM-1
	g7	ICAM-3	ICAM-3	ICAM-3
	g7	IGFBP-3	IGFBP-3	IGFBP-3
	g7	IGFBP-6	IGFBP-6	IGFBP-6
	g7	IGF-I SR	IGF-1R	IGF-1R
	g7	FGF-9	FGF-9	FGF-9
	g7	IL-1 RI	IL-1 RI	IL-1 RI
	g7	IL-11	IL-11	IL-11
	g6	Fractalkine	Fractalkine	Fractalkine
	g7	GITR-Ligand	GITR L	GITR L
	g7	IL-17	IL-17	IL-17
	g8	IGF-II	IGF-II	#N/A
	g8	IL-1 R II	IL-1 RII	IL-1 RII
	g7	IL-8	IL-8	IL-8
	g7	I-TAC	I-TAC	I-TAC
	g7	Lymphotactin	Lymphotactin	Lymphotactin
	g7	MIF	MIF	MIF
	g7	MIP-1alpha	MIP-1a	MIP-1a
	g7	MIP-1beta	MIP-1b	MIP-1b
	g7	MIP-3beta	MIP-3b	MIP-3b
	g8	IL-10 Rbeta	IL-10 Rb	IL-10 Rb
	g7	NT-4	NT-4	NT-4
	g7	Osteoprotegerin	OPG	OPG
	g7	Oncostatin M	OSM	OSM
	g7	PIGF	PIGF	PIGF
	g7	IL-12 p40	IL-12 p40	x
	g7	sTNF RII	sTNF RII	x
	g7	sTNF-RI	sTNF-RI	x
	g7	TECK	TECK	TECK
	g7	TIMP-1	TIMP-1	TIMP-1
	g7	TIMP-2	TIMP-2	TIMP-2
	g7	Thrombopoietin	TPO	TPO
	g7	TRAIL R3	TRAIL R3	TRAIL R3
	g7	TRAIL R4	TRAIL R4	TRAIL R4
	g7	IL-12 p70	IL-12 p70	x
	g7	VEGF	VEGF	VEGF
	g7	VEGF-D	VEGF-D	VEGF-D
	g8	Activin A	Activin A	Activin A
	g8	ALCAM	ALCAM	ALCAM
	g8	IL-13 Ralpha2	IL-13 R2	IL-13 R2
	g8	IL-18 BPalpha	IL-18 Bpa	IL-18 Bpa
	g8	BMP-7	BMP-7	BMP-7
	g8	IL-18 Rbeta	IL-18 Rb	IL-18 Rb
	g8	CD14	CD14	CD14
	g7	IL-2 Rapha	IL-2 Ra	IL-2 Ra
	g8	DR6 (TNFRSF21)	DR6	DR6
	g8	Endoglin	Endoglin	Endoglin
	g8	ErbB3	ErbB3	ErbB3
	g8	E-Selectin	E-Selectin	E-Selectin
	g8	Fas Ligand	Fas L	Fas L
	g8	ICAM-2	ICAM-2	ICAM-2
	g8	IL-2 Rbeta	IL-2 Rb	IL-2 Rb
	g8	IL-2 Rgamma	IL-2 Rg	IL-2 Rg
	g8	IL-5 Ralpha	IL-5 Ra	IL-5 Ra
	g7	IL-6 R	IL-6R	IL-6R
	g8	LAP	LAP(TGFb1)	LAP(TGFb1)
	g8	Leptin R	Leptin R	Leptin R
	g8	MMP-3	MMP-3	MMP-3
	g6	M-CSF	MCSF	MCSF
	g8	M-CSF R	MCSF R	MCSF R
	g8	IL-21R	IL-21R	IL-21R
	g7	MSP-alpha	MSP	MSP
	g8	IL-9	IL-9	IL-9
	g8	IP-10	IP-10	IP-10
	g8	PDGF AA	PDGF-AA	PDGF-AA
	g8	PDGF Ralpha	PDGF Ra	#N/A
	g8	LIF	LIF	LIF
	g8	L-Selectin	L-Selectin	L-Selectin
	g7	sgp130	gp130	gp130
	g8	MMP-1	MMP-1	MMP-1
	g8	MMP-13	MMP-13	MMP-13
	g8	MMP-9	MMP-9	MMP-9
	g8	MPIF-1	MPIF-1	MPIF-1
	g8	NGF R	NGF R	NGF R
	g7	IL-1 R4/ST2	IL-1 R4	IL-1 R4
	g8	PDGF-AB	PDGF-AB	PDGF-AB
	g8	Tie-1	Tie-1	Tie-1
	g8	PDGF Rbeta	PDGF Rb	PDGF Rb
	g8	PECAM-1	PECAM-1	PECAM-1
	g8	Prolactin	Prolactin	Prolactin
	g8	SCF R	SCF R	SCF R
	g8	SDF-1beta	SDF-1b	SDF-1b
	g8	Siglec-5	Siglec-5	Siglec-5
	g8	TGF-alpha	TGFa	TGFa
	g8	TGF beta2	TGFb2	TGFb2
	g7	uPAR	uPAR	uPAR
	g8	Tie-2	Tie-2	Tie-2
	g8	TIMP-4	TIMP-4	TIMP-4
	g8	VE-Cadherin	VE-Cadherin	VE-Cadherin
	g8	VEGF R2	VEGF R2	VEGF R2
	g8	VEGF R3	VEGF R3	VEGF R3
